# Supplementary material for: Similarity in replication timing between polytene and diploid cells is associated with the organization of the Drosophila genome
Source: PLoS One. 2018 Apr 16;13(4):e0195207. doi: 10.1371/journal.pone.0195207 (PMC5902040; doi:10.1371/journal.pone.0195207)
Supplement: S1 Table — (XLS) [file pone.0195207.s011.xls]

## Sheet: Suppl.Tab.1
S1 Table. Mapping rb-bands in chromosome 2R.
										Visual analysis of the Figure S1
Chr	Start	End	Cytolocation	Size	FISH data *	Number of aquamarine fragments	FlyBase Cytosearch coordinates	Overlapping with the corresponding FlyBase bands	Class according to the time of replication completion in salivary gland polytene chromosomes	Expression in SG	SUUR in SG (Posukh et al., 2017)	H3K27me3 in SG (Posukh et al., 2017)	Remarks
chr2R	1670600	1861201	42A1-2	190601	+++	0	chr2R:1690404-1804021	yes	LR4	NO	good	good
chr2R	2130800	2500201	42B3-4	369401	+++	?	chr2R:2539440-2539460	NO	LR5	mod	good	?	Essential part is not annotated
chr2R	2604000	2628001	42C8-9	24001	+++	0	chr2R:2633809-2655177	yes	LR1	NO	good	?
chr2R	2647800	2694601	42D1-2	46801	++	0	chr2R:2664467-2694255	yes	LR2	mod	good	good
chr2R	2699800	2757401	42D4-5	57601	+	0	chr2R:2695706-2725493	yes	LR2	mod b	good	good
chr2R	2766600	2810201	42E1	43601	+	2	chr2R:2795827-2879408	yes	LR1	NO	good	good
chr2R	2913600	2948601	42F1-2	35001	++	2	chr2R:2965596-3036035	NO	LR0	mod	norm	NO
chr2R	2950200	3132601	43A1-2	182401	+++	5	chr2R:3068178-3169002	yes	LR4	controversial data	good	good
chr2R	3166600	3274001	43B1-2	107401	+++	4	chr2R:3221235-3300194	yes	LR3	NO	good	norm
chr2R	3295600	3327801	43C1-2	32201	++	1	chr2R:3315613-3340667	yes	LR1	NO	good	excellent
chr2R	3428200	3452401	43E1-2	24201	+	0	chr2R:3459027-3474111	NO	LR1	NO	good	good
chr2R	3720200	3803401	43F1-2	83201	++	2	chr2R:3749018-3822701	yes	LR2	NO	good	good
chr2R	3878000	3954601	44A1-2	76601	++	4	chr2R:3860202-3912516	yes	LR2	NO	good	excellent
chr2R	4064600	4124201	44C1-2	59601	+++	0	chr2R:4073386-4144988	yes	LR1	mod	good	?
chr2R	4130600	4307601	44C4-5	177001	+++	4	chr2R:4171648-4289284	yes	LR5	mod	good	good
chr2R	4309000	4483401	44D1-2	174401	+++	4	chr2R:4323941-4449575	yes	LR5	mod	good	moved	Left boundary is unclear
chr2R	4553887	4609401	44E1-2	55514	+++	1	chr2R:4547749-4607174	yes	LR1	high, mod	moved	moved	Boundaries are unclear
chr2R	4621600	4778201	44F1-2	156601	+++	2	chr2R:4670591-4776755	yes	LR4	NO	good	good
chr2R	4840600	4974401	45A1-2	133801	+++	3	chr2R:4872992-4983242	yes	LR3	NO	good	good
chr2R	5095600	5139001	45C1-2	43401	+++	0	chr2R:5137755-5175926	yes	LR2	high b	norm	norm
chr2R	5196800	5285601	45D1-2	88801	++	0	chr2R:5232191-5285324	yes	LR3	mod b	norm	norm
chr2R	5334800	5427001	45E1-2	92201	++	0	chr2R:5352738-5402366	yes	LR2	NO	good	norm
chr2R	5495400	5578801	46A1-2	83401	+++	2	chr2R:5525043-5605561	yes	LR3	high b	good	moved
chr2R	5581600	5698001	46B1-2	116401	+++	1	chr2R:5599527-5669010	yes	LR4	NO	good	moved	Left boundary is unclear
chr2R	5780000	5798001	46C1-2	18001	+	0	chr2R:5757127-5782841	yes	LR0	NO	good	moved
chr2R	5799000	5845001	46C4	46001	+	3	chr2R:5785257-5805354	yes	LR0	controversial data	part	moved 12 kb	The band is smaller than initially assumed
chr2R	5860800	5875801	46C11	15001	+	0	chr2R:5873089-5874168	yes	LR0	NO	good	excellent
chr2R	5877600	5912401	46D1-2	34801	+	0	chr2R:5876110-5896249	yes	LR0	mod	norm	?
chr2R	5940400	5953401	46D7	13001	ND	0	chr2R:5920189-5936024	NO	LR0	NO	norm	?
chr2R	5968200	5983801	46E1-2	15601	++	0	chr2R:5948530-5968284	yes	LR1	NO	good	?
chr2R	6048000	6098001	46F1-2	50001	+	?	chr2R:5998724-6031292	NO	LR2	NO	NO	NO
chr2R	6099400	6139001	46F5-6	39601	+	?	chr2R:6076163-6115204	yes	LR2	high	norm	NO
chr2R	6140800	6196601	46F9-10	55801	+	?	chr2R:6140670-6177713	yes	LR2	mod	good	norm
chr2R	6198858	6304091	47A1-2	105233	+++	1	chr2R:6181305-6268482	yes	LR5	NO	good	good
chr2R	6533800	6618001	47B4-5	84201	++	0	chr2R:6543577-6590587	yes	LR2	mod	good	good
chr2R	6787000	7036601	47D1-6	249601	+++	6	chr2R:6864605-7091391	yes	LR4	NO	part	part	Complicated structure (see Text S1)
chr2R	7108000	7166401	47E1-2	58401	++	0	chr2R:7108459-7139059	yes	LR1	NO	good	?
chr2R	7195800	7246001	47F1-2	50201	++	0	chr2R:7174523-7221011	yes	LR1	NO	good	?
chr2R	7259200	7338601	47F8-14	79401	+++	4	chr2R:7269740-7352144	yes	LR0	high	NO	NO	Not a black band
chr2R	7341200	7469201	48A1-2	128001	+++	2	chr2R:7415287-7467536	yes	LR4	mod b	not abvious	excellent	Right boundary is unclear
chr2R	7579400	7712201	48C1-2	132801	++	2	chr2R:7564960-7672510	yes	LR4	NO	norm	good
chr2R	7791800	7855601	48D1-2	63801	+	0	chr2R:7796537-7819888	yes	LR1	NO	good	norm
chr2R	7933000	8025001	48E1-2	92001	++	0	chr2R:7955746-8035493	yes	LR3	mod b	norm	norm
chr2R	8089200	8146401	48F1-2	57201	++	0	chr2R:8127649-8164361	yes	LR3	NO	norm	norm
chr2R	8167200	8208001	48F5-6	40801	++	1	chr2R:8164381-8197297	yes	LR3	mod	norm	norm
chr2R	8233000	8310601	49A1-2	77601	+++	0	chr2R:8233108-8293577	yes	LR3	high	good	?
chr2R	8417400	8456801	49B1-2	39401	++	0	chr2R:8418392-8427393	yes	LR1	NO	good	?
chr2R	8580600	8642401	49C1-3	61801	++	3	chr2R:8578477-8687912	yes	LR1	NO	NO	norm	Too low in ruby chromatin
chr2R	8649000	8755001	49D1-2	106001	++	1	chr2R:8687922-8687942	yes	LR3	high b	good	moved
chr2R	8768800	8802801	49E1-2	34001	+++	1	chr2R:8771391-8831780	yes	LR1	NO	good	excellent
chr2R	8931400	9020001	49F1-2	88601	+	0	chr2R:8912331-9021103	yes	LR3	NO	good	norm	Complicated structure (see Text S1)
chr2R	9127400	9297001	50A1-4	169601	+	3	chr2R:9163391-9291554	yes	LR5	mod	good	good
chr2R	9338600	9369401	50A9-10	30801	++	1	chr2R:9331915-9364285	yes	LR1	NO	norm	NO
chr2R	9397600	9432801	50B1-2	35201	+	1	chr2R:9410971-9462735	yes	LR1	mod	norm	moved
chr2R	9446200	9465001	50B6-7	18801	ND	0	chr2R:9496638-9523983	NO	LR1	high b	good	?
chr2R	9481800	9692601	50C1-4	210801	+++	1	chr2R:9551428-9664541	yes	LR5	NO	moved	moved	The correct right boundary is in 15 kb rightward?
chr2R	9925800	10027001	50D1-2	101201	++	?	chr2R:9882236-9934445	NO	LR1	mod	moved	NO	Boundaries are unclear
chr2R	10159400	10189801	50F1-2	30401	+	0	chr2R:10177396-10206209	yes	LR1	NO	good	?
chr2R	10251200	10298401	51A1-2	47201	+	0	chr2R:10276996-10332776	yes	LR2	NO	good	good
chr2R	10322000	10368001	51A4-5	46001	+	1	chr2R:10345502-10397180	yes	LR2	NO	moved	moved	Left boundary is unclear
chr2R	10415000	10460201	51B1-2	45201	++	0	chr2R:10434871-10466336	yes	LR2	NO	norm	norm
chr2R	10464800	10488201	51B4-5	23401	++	0	chr2R:10469869-10487817	yes	LR0	NO	norm	?
chr2R	10510000	10531801	51B11	21801	++	1	chr2R:10572351-10595363	NO	LR1	NO	good	norm
chr2R	10533600	10639201	51C1-2	105601	++	0	chr2R:10595363-10683767	yes	LR4	high	good	good
chr2R	10660000	10735201	51D1-2	75201	++	1	chr2R:10759657-10815998	NO	LR2	NO	good	good
chr2R	10796200	10822401	51D6-7	26201	++	0	chr2R:10842137-10898368	NO	LR1	NO	norm	NO	Boundaries are unclear
chr2R	10881800	11001801	51E1-2	120001	++	0(3)	chr2R:10980958-11042651	yes	LR4	NO	good	good
chr2R	11036200	11088201	51E5-6	52001	+	0	chr2R:11063783-11096102	yes	LR2	NO	good	good
chr2R	11106400	11134801	51E10	28401	+	0	chr2R:11125857-11145746	yes	LR1	NO	good	moved	Too low in ruby chromatin
chr2R	11140600	11177401	51F1-2	36801	+	0	chr2R:11152747-11181224	yes	LR1	mod	good	NO
chr2R	11179600	11195401	51F4	15801	+	0	chr2R:11185536-11203060	yes	LR1	mod	good	NO
chr2R	11269600	11369801	52A1-2	100201	+++	0	chr2R:11290104-11346185	yes	LR2	high b	moved b	moved	Boundaries are unclear
chr2R	11370339	11398601	52A4	28262	+	0	chr2R:11350871-11373557	yes	LR0	NO	good	good
chr2R	11430800	11452401	52A10-11	21601	++	0	chr2R:11419448-11449903	yes	LR0	NO	good	?
chr2R	11462000	11500601	52B1	38601	+	0	chr2R:11466490-11499772	yes	LR2	NO	moved	norm
chr2R	11502800	11566001	52B2-3	63201	+	1	chr2R:11499772-11550515	yes	LR2	NO	norm	moved
chr2R	11570600	11622201	52C1-2	51601	+	1	chr2R:11574958-11636176	yes	LR2	mod b	good	moved
chr2R	11709200	11735201	52C8	26001	+	0	chr2R:11723475-11756757	yes	LR1	NO	good	good
chr2R	11757200	11808201	52D1-2	51001	+++	1	chr2R:11777758-11825076	yes	LR1	NO	good	moved
chr2R	11843200	11878001	52D9-10	34801	++	0	chr2R:11862638-11881994	yes	LR0	mod	good	?
chr2R	11916000	11934401	52D15	18401	+	0	chr2R:11914374-11930272	yes	LR0	NO	good	?
chr2R	11935800	11984601	52E1-2	48801	++	0	chr2R:11930272-11969860	yes	LR1	mod	good	?	Too low in ruby chromatin
chr2R	12128600	12151601	53A1-2	23001	+	0	chr2R:12119039-12149937	yes	LR1	NO	moved	moved	Boundaries are unclear
chr2R	12160000	12176401	53A4	16401	+	0	chr2R:12154839-12168187	yes	LR1	NO	good	norm
chr2R	12235200	12402601	53C1-4	167401	+++	1	chr2R:12221404-12334758	yes	LR5	mod b	good	good
chr2R	12404800	12457601	53C6-7	52801	++	1	chr2R:12356925-12452733	yes	LR2	mod	norm	NO
chr2R	12498000	12546601	53D1-2	48601	+++	0	chr2R:12554725-12600293	NO	LR2	NO	good	moved
chr2R	12619400	12659201	53D6-7	39801	+	0	chr2R:12636150-12660054	yes	LR0	mod	good	moved
chr2R	12675600	12715601	53D8-9	40001	+	3	chr2R:12660054-12698376	yes	LR1	NO	good	NO
chr2R	12757400	12838801	53E1-2	81401	++	1	chr2R:12769926-12845390	yes	LR2	NO	good	norm
chr2R	12845600	12888801	53E4-5	43201	+	0	chr2R:12860896-12915039	yes	LR1	mod b	good	norm
chr2R	12986600	13027801	53F11-12	41201	+	2	chr2R:12999067-13014911	yes	LR1	high, mod	moved	moved
chr2R	13033400	13152401	54A1-2	119001	+++	1	chr2R:13020374-13092566	yes	LR4	mod	good	good
chr2R	13153800	13279201	54B1-2	125401	+++	1	chr2R:13115252-13218324	yes	LR4	NO	good	good
chr2R	13381400	13401401	54C1-2	20001	+	0	chr2R:13394844-13421942	yes	LR0	mod	good	?
chr2R	13522400	13552401	54D1-2	30001	+	0	chr2R:13489244-13531412	yes	LR0	NO	good	norm
chr2R	13677600	13730401	54F1-2	52801	+++	2	chr2R:13699413-13746084	yes	LR2	NO	good	good
chr2R	13760200	13981401	55A1-4	221201	+++	2	chr2R:13778264-13901407	yes	LR5	mod	good	good
chr2R	13983600	14012601	55B1	29001	+	0	chr2R:13901407-13934876	NO	LR0	NO	good	NO
chr2R	14072400	14164201	55C1-2	91801	++	0	chr2R:14104203-14199780	yes	LR3	NO	good	good
chr2R	14180200	14228601	55C3	48401	+	2	chr2R:14199780-14227939	yes	LR1	mod	moved	moved	Too low in ruby chromatin
chr2R	14246000	14297801	55C4-5	51801	+	1	chr2R:14227939-14282236	yes	LR1	NO	norm	norm	Essential part is not annotated
chr2R	14339200	14416001	55D1-2	76801	+	3	chr2R:14383006-14424116	yes	LR2	mod	norm	norm
chr2R	14425400	14497201	55E1-2	71801	+	0	chr2R:14469073-14519075	yes	LR0	high, mod	NO	moved
chr2R	14561200	14574801	55E8-9	13601	+	2(0)	chr2R:14578762-14610732	NO	LR1	NO	good	good
chr2R	14598800	14662201	55F1-2	63401	+	1	chr2R:14638450-14670420	yes	LR1	high, mod	norm	norm
chr2R	14665600	14683601	55F3	18001	++	0	chr2R:14670420-14686431	yes	LR0	NO	good	norm
chr2R	14741666	14857648	56A1-2	115982	+++	2(0)	chr2R:14815220-14891675	yes	LR4	mod	good	good
chr2R	14865558	15013001	56B1-2	147443	+++	0(1)	chr2R:14900411-14978099	yes	LR5	mod	good	good
chr2R	15069600	15114201	56C1-2	44601	+	1	chr2R:15044165-15100495	yes	LR1	NO	norm	norm
chr2R	15117800	15170801	56C4-7	53001	+	1	chr2R:15108494-15174770	yes	LR2	mod	moved	moved	Left boundary is unclear
chr2R	15199400	15243801	56D1-2	44401	++	2	chr2R:15217049-15274326	yes	LR1	NO	norm	?
chr2R	15246400	15277201	56D3	30801	+	1	chr2R:15274326-15302964	yes	LR0	NO	norm	?
chr2R	15391000	15556001	56E1-2	165001	+	2	chr2R:15457963-15669625	yes	LR1	mod b	norm	not uniform
chr2R	15558600	15613201	56E4-5	54601	++	0	chr2R:15701065-15858548	NO	LR2	NO	norm	norm
chr2R	15614000	16132201	56F1-7	518201	+++	3	chr2R:15858558-15998655	yes	LR5	5S RNA b	good	good
chr2R	16175000	16192801	56F13-14	17801	ND	0	chr2R:16163236-16164000	NO	LR1	NO	good	?
chr2R	16216606	16438659	57A1-2	222053	+	0	chr2R:16249262-16334776	yes	LR5	mod	good	good
chr2R	16450400	16473801	57A4	23401	++	0	chr2R:16377533-16420290	NO	LR1	NO	good	?
chr2R	16559600	16718601	57B2-3	159001	++	0	chr2R:16621636-16762048	yes	LR5	NO	good	good
chr2R	16720600	16864001	57B4-6	143401	+++	3	chr2R:16762048-16896781	yes	LR5	mod	good	good
chr2R	16913400	16943401	57B13-14	30001	++	0	chr2R:16914850-16936097	yes	LR1	NO	NO	?
chr2R	16985000	17014801	57C1-2	29801	++	0	chr2R:16994835-17022580	yes	LR1	NO	norm	norm
chr2R	17090800	17139001	57D1-2	48201	+	0	chr2R:17086804-17117959	yes	LR1	NO	NO	NO	Too low in ruby chromatin
chr2R	17139600	17169201	57D3-4	29601	ND	0	chr2R:17117959-17155076	yes	LR1	NO	norm	norm
chr2R	17212200	17269601	57D11-12	57401	++	2	chr2R:17195844-17253164	yes	LR1	NO	moved	moved	Too low in ruby chromatin
chr2R	17274600	17367601	57E1-2	93001	+++	0	chr2R:17266246-17320446	yes	LR2	mod	good	good
chr2R	17410200	17491601	57F1-2	81401	++	2	chr2R:17436522-17484337	yes	LR1	mod	dip in the middle	dip in the middle
chr2R	17608825	17857069	58A1-4	248244	+++	3	chr2R:17646020-17865563	yes	LR5	NO	good	good
chr2R	17862129	17947421	58B1-2	85292	+++	1	chr2R:17865563-17960618	yes	LR3	mod b	good	good
chr2R	17968600	17990001	58B6-7	21401	+	0	chr2R:17979284-17993110	yes	LR1	NO	good	moved
chr2R	18016000	18061601	58C1-2	45601	+	2	chr2R:18015923-18042278	yes	LR1	high, mod	good	moved
chr2R	18074000	18099601	58C5-6	25601	+	1	chr2R:18056104-18072004	NO	LR1	mod	moved	moved	There are two bands
chr2R	18101600	18204401	58D1-2	102801	+++	5	chr2R:18080991-18180169	yes	LR3	mod b	moved	moved	The actual band is 15 kb smaller?
chr2R	18220000	18260401	58D4-5	40401	+++	0	chr2R:18225656-18295138	yes	LR2	NO	good	norm
chr2R	18314800	18370601	58E1-2	55801	+	0	chr2R:18305025-18359336	yes	LR1	NO	good	moved 5 kb
chr2R	18496600	18522801	58F1-2	26201	+	0	chr2R:18472156-18523609	yes	LR1	NO	good	norm
chr2R	18588800	18684401	59A2-3	95601	+	1	chr2R:18573320-18630701	yes	LR3	NO	norm	norm	There are two bands: 59A1 and 59A2-3
chr2R	18695400	18740801	59B1-2	45401	+	0	chr2R:18654199-18737515	yes	LR1	mod b	moved	moved	The correct right boundary is in 12 kb lefttward?
chr2R	18742600	18769601	59B4-5	27001	+	0	chr2R:18753670-18810076	yes	LR1	mod b	norm	moved
chr2R	18777000	18811601	59B6-7	34601	+	3(1)	chr2R:18810076-18843828	yes	LR1	NO	moved	moved	Too low in ruby chromatin
chr2R	18826000	18949601	59C1-4	123601	++	1	chr2R:18865531-19017868	yes	LR3	mod	good	good
chr2R	18967255	19241608	59D1-4	274353	+++	0	chr2R:19026587-19172912	yes	LR5	NO	good	good
chr2R	19290200	19410001	59E1-2	119801	+++	1	chr2R:19322124-19450008	yes	LR3	high b	moved	moved	Non-typical morphology of the border
chr2R	19455200	19501601	59F1-2	46401	+++	2	chr2R:19450008-19468506	yes	LR2	mod	norm	norm
chr2R	19503600	19539201	59F3	35601	+	2	chr2R:19468506-19468604	NO	LR1	NO	good	good
chr2R	19641200	19695801	60A1-2	54601	+++	0	chr2R:19674681-19723596	yes	LR2	NO	good	good
chr2R	19706600	19730201	60A3	23601	++	0	chr2R:19723596-19739562	yes	LR1	NO	good	good
chr2R	19883201	19909001	60B1-2	25801	+	0	chr2R:19877406-19903903	yes	LR0	NO	good	norm
chr2R	20085800	20152001	60C1-2	66201	++	1	chr2R:20044134-20110429	yes	LR1	mod b	norm	norm
chr2R	20195800	20224801	60C5-6	29001	++	0(3)	chr2R:20160722-20233805	yes	LR2	high	moved	?
chr2R	20231800	20287001	60C7-8	55201	++	3	chr2R:20233805-20337221	yes	LR2	mod	moved	moved
chr2R	20300000	20401801	60D1-2	101801	+++	0	chr2R:20337221-20392711	yes	LR3	high b	good	norm
chr2R	20499800	20548401	60D10-11	48601	+	1	chr2R:20503465-20537300	yes	LR2	NO	good	good
chr2R	20575800	20630601	60D13-14	54801	++	0	chr2R:20544687-20601915	yes	LR2	NO	good	norm
chr2R	20685200	20756801	60E1-2	71601	++	1	chr2R:20635011-20725995	yes	LR2	NO	good	excellent
chr2R	20900400	20963001	60F1	62601	+++	1	chr2R:20905163-20932076	yes	LR5	NO	good	good
chr2R	20964800	21077001	60F2-3	112201	ND	2	chr2R:20932076-20980661	yes	LR5	NO	good	good
chr2R	21079000	21140601	60F5	61601	ND	0	chr2R:20989308-21146708	yes	LR5	NO	good	good
*"FISH data" entries indicate how much the mapping of the corresponding band is supported by cytological data.
+++	This band includes at least two genes with independent references to cytological mapping data. The results of this mapping as well as the results of mapping genes in adjacent regions are consistent with our hypothesis that the predicted band corresponds to a particular band on Bridges’ map.
++	This band includes at least one gene with reference to cytological mapping data. The results of this mapping as well as the results of mapping genes in adjacent regions are consistent with our hypothesis that the predicted band corresponds to a particular band on Bridges’ map.
+	The results of mapping genes in adjacent regions are consistent with our hypothesis that the predicted band corresponds to a particular band on Bridges’ map.
Visual analysis of the Figure S1
Expression in SG (ufter ModEncode)
NO	No highly or moderately expressed genes.
mod	Moderately expressed genes inside the band.
mod b	Moderately expressed genes located on the boundariers.
high	Highly expressed genes found inside the band.
high b	Highly expressed genes located on the boundaries.
SUUR in SG (Posukh et al., 2017)
good	Exact coincidence (with a possible shift not exceeding 3 kb) between the band predicted and the zone with high SUUR score.
norm	Coincidence between the band predicted and the zone with high SUUR score. SUUR level could be non-uniform.
moved	Not exact coincidence between the band predicted and the zone with high SUUR score. The putative band boundaries should be moved.
NO	No coincidence between the band predicted and the zone with high SUUR score.
H3K27me3 in SG (Posukh et al., 2017)
good	Exact coincidence (with a possible shift not exceeding 3 kb) between the band predicted and the zone with high H3K27me3 score.
norm	Coincidence between the band predicted and the zone with high H3K27me3 score. H3K27me3 level could be non-uniform.
moved	Not exact coincidence between the band predicted and the zone with high H3K27me3 score. The putative band boundary should be moved.
NO	No coincidence between the band predicted and the zone with high H3K27me3 score.
?	Coincidence between the band predicted and the zone with high H3K27me3 score is unclear.
excellent	Exact coincidence between the band predicted and the zone with very high H3K27me3 score.
