# Supplementary material for: Similarity in replication timing between polytene and diploid cells is associated with the organization of the Drosophila genome
Source: PLoS One. 2018 Apr 16;13(4):e0195207. doi: 10.1371/journal.pone.0195207 (PMC5902040; doi:10.1371/journal.pone.0195207)
Supplement: S2 Table — (XLS) [file pone.0195207.s012.xls]

## Sheet: Suppl.Tab.2
S2 Table. The rb-bands extend the list of the previously published late-replicated bands.
Replication Timing in SG	Chr	Start	End	Cytolocation	Size	Zhimulev et al., 1982, 2003					Belyaeva et al., 2012	Yarosh, Spradling, 2014
						Chromosome Breaks		Late Replication	SUUR		Intercalary Heterochromatin Regions	Bands	Coordinates
						wt	4SuUR	wt	wt	4xSuUR
LR5	chr2R	2130800	2500201	42B3-4	369401	42B1-3	42B1-3	42B	42B	42B		42A.14	chr2R:2140000-2385000
LR5	chr2R	4130600	4307601	44C4-5	177001		44C	44CD	44CD	44CD
LR5	chr2R	4309000	4483401	44D1-2	174401			44CD	44CD	44CD
LR5	chr2R	6198858	6304091	47A1-2	105233		47A1-2	47A		47A	47A1-2
LR5	chr2R	9127400	9297001	50A1-4	169601		50A1-4	50A	50A	50A		50A.1	chr2R:9150000-9300000
LR5	chr2R	9481800	9692601	50C1-4	210801	50C1-4	50C1-4	50C	50C	50C	50C1-4	50C.1	chr2R:9480000-9650000
LR5	chr2R	12235200	12402601	53C1-4	167401		53B1-2	53BC	53AC	53BC	53C1-2	53C.5	chr2R:12250000-12380000
LR5	chr2R	13760200	13981401	55A1-4	221201		55A1-4	55AB	55AB	55A		55A.3	chr2R:13805000-13950000
LR5	chr2R	14865558	15013001	56B1-2	147443			56AB	56AB	56AB	56B1-2
LR5	chr2R	15614000	16132201	56F1-7	518201		56F1-7	56F	56F	56F		56F.1	chr2R:15700000-16080000
LR5	chr2R	16216606	16438659	57A1-2	222053	57A1-4	57A1-4	57A	57A	57A	57A1-4	57A.1	chr2R:16175000-16445000
LR5	chr2R	16559600	16718601	57B2-3	159001		57B1-6	57B		57B
LR5	chr2R	16720600	16864001	57B4-6	143401		57B1-6	57B		57B
LR5	chr2R	17608825	17857069	58A1-4	248244		58A1-4	58A	58A	58A	58A3-4	58A.1	chr2R:17585000-17835000
LR5	chr2R	18967255	19241608	59D1-4	274353		59D1-4	59D	59D	59D	59D1-4	59D.3	chr2R:18930000-19225000
LR5	chr2R	20964800	21077001	60F2-3	112201			60F	60F	60F		60F.1	chr2R:20900000-21140000
LR5	chr2R	20900400	20963001	60F1	62601			60F	60F	60F		60F.1	chr2R:20900000-21140000
LR5	chr2R	21079000	21140601	60F5	61601			60F	60F	60F		60F.1	chr2R:20900000-21140000
LR4	chr2R	1670600	1861201	42A1-2	190601		42A1-2	42A		42A		42A.1	chr2R:1700000-1825000
LR4	chr2R	2950200	3132601	43A1-2	182401			43A	43A	43A
LR4	chr2R	4621600	4778201	44F1-2	156601		44F	44F	44F	44F
LR4	chr2R	5581600	5698001	46B1-2	116401			46A		46A
LR4	chr2R	6787000	7036601	47D1-6	249601		47D1-2	47D		47D
LR4	chr2R	7341200	7469201	48A1-2	128001		48A	48AB		48A
LR4	chr2R	7579400	7712201	48C1-2	132801		48C1-2	48C		48C
LR4	chr2R	10533600	10639201	51C1-2	105601		51C1-2	51C		51C
LR4	chr2R	10881800	11001801	51E1-2	120001		51E1-2	51E		51E
LR4	chr2R	13033400	13152401	54A1-2	119001			54AB	54AB	54AB
LR4	chr2R	13153800	13279201	54B1-2	125401		54B1-2	54AB	54AB	54AB
LR4	chr2R	14741666	14857648	56A1-2	115982		56A1-2	56AB	56AB	56AB	56A1-2
LR3	chr2R	3166600	3274001	43B1-2	107401
LR3	chr2R	4840600	4974401	45A1-2	133801			45A		45A
LR3	chr2R	5196800	5285601	45D1-2	88801			45D
LR3	chr2R	5495400	5578801	46A1-2	83401			46A		46A
LR3	chr2R	7933000	8025001	48E1-2	92001			48DE	48E	48E
LR3	chr2R	8089200	8146401	48F1-2	57201					48F
LR3	chr2R	8167200	8208001	48F5-6	40801					48F
LR3	chr2R	8233000	8310601	49A1-2	77601					49A
LR3	chr2R	8649000	8755001	49D1-2	106001					49D
LR3	chr2R	8931400	9020001	49F1-2	88601					49F
LR3	chr2R	14072400	14164201	55C1-2	91801			55C		55C
LR3	chr2R	17862129	17947421	58B1-2	85292
LR3	chr2R	18101600	18204401	58D1-2	102801					58D
LR3	chr2R	18588800	18684401	59A2-3	95601					59A
LR3	chr2R	18826000	18949601	59C1-4	123601					59C
LR3	chr2R	19290200	19410001	59E1-2	119801					59E
LR3	chr2R	20300000	20401801	60D1-2	101801			60CD		60D
LR2	chr2R	2647800	2694601	42D1-2	46801
LR2	chr2R	2699800	2757401	42D4-5	57601
LR2	chr2R	3720200	3803401	43F1-2	83201		43F			43F
LR2	chr2R	3878000	3954601	44A1-2	76601		44A
LR2	chr2R	5095600	5139001	45C1-2	43401			45C
LR2	chr2R	5334800	5427001	45E1-2	92201			45E		45E
LR2	chr2R	6048000	6098001	46F1-2	50001
LR2	chr2R	6099400	6139001	46F5-6	39601
LR2	chr2R	6140800	6196601	46F9-10	55801
LR2	chr2R	6533800	6618001	47B4-5	84201			47C		47C
LR2	chr2R	10251200	10298401	51A1-2	47201			51A		51A
LR2	chr2R	10322000	10368001	51A4-5	46001			51A		51A
LR2	chr2R	10415000	10460201	51B1-2	45201			51B
LR2	chr2R	10660000	10735201	51D1-2	75201			51D		51D
LR2	chr2R	11036200	11088201	51E5-6	52001
LR2	chr2R	11269600	11369801	52A1-2	100201					52A
LR2	chr2R	11462000	11500601	52B1	38601
LR2	chr2R	11502800	11566001	52B2-3	63201
LR2	chr2R	11570600	11622201	52C1-2	51601					52C
LR2	chr2R	12404800	12457601	53C6-7	52801
LR2	chr2R	12498000	12546601	53D1-2	48601
LR2	chr2R	12757400	12838801	53E1-2	81401					53E
LR2	chr2R	13677600	13730401	54F1-2	52801
LR2	chr2R	14339200	14416001	55D1-2	76801			55D
LR2	chr2R	15117800	15170801	56C4-7	53001
LR2	chr2R	15558600	15613201	56E4-5	54601
LR2	chr2R	17274600	17367601	57E1-2	93001					57E
LR2	chr2R	18220000	18260401	58D4-5	40401
LR2	chr2R	19455200	19501601	59F1-2	46401
LR2	chr2R	19641200	19695801	60A1-2	54601					60A
LR2	chr2R	20195800	20224801	60C5-6	29001			60CD		60C,D
LR2	chr2R	20231800	20287001	60C7-8	55201			60CD		60C,D
LR2	chr2R	20499800	20548401	60D10-11	48601
LR2	chr2R	20575800	20630601	60D13-14	54801
LR2	chr2R	20685200	20756801	60E1-2	71601
LR1	chr2R	2604000	2628001	42C8-9	24001
LR1	chr2R	2766600	2810201	42E1	43601
LR1	chr2R	3295600	3327801	43C1-2	32201
LR1	chr2R	3428200	3452401	43E1-2	24201
LR1	chr2R	4064600	4124201	44C1-2	59601
LR1	chr2R	4553887	4609401	44E1-2	55514
LR1	chr2R	5968200	5983801	46E1-2	15601
LR1	chr2R	7108000	7166401	47E1-2	58401
LR1	chr2R	7195800	7246001	47F1-2	50201
LR1	chr2R	7791800	7855601	48D1-2	63801
LR1	chr2R	8417400	8456801	49B1-2	39401
LR1	chr2R	8580600	8642401	49C1-3	61801
LR1	chr2R	8768800	8802801	49E1-2	34001
LR1	chr2R	9338600	9369401	50A9-10	30801
LR1	chr2R	9397600	9432801	50B1-2	35201
LR1	chr2R	9446200	9465001	50B6-7	18801
LR1	chr2R	9925800	10027001	50D1-2	101201
LR1	chr2R	10159400	10189801	50F1-2	30401
LR1	chr2R	10510000	10531801	51B11	21801
LR1	chr2R	10796200	10822401	51D6-7	26201
LR1	chr2R	11106400	11134801	51E10	28401
LR1	chr2R	11140600	11177401	51F1-2	36801
LR1	chr2R	11179600	11195401	51F4	15801
LR1	chr2R	11709200	11735201	52C8	26001
LR1	chr2R	11757200	11808201	52D1-2	51001
LR1	chr2R	11935800	11984601	52E1-2	48801
LR1	chr2R	12128600	12151601	53A1-2	23001
LR1	chr2R	12160000	12176401	53A4	16401
LR1	chr2R	12675600	12715601	53D8-9	40001
LR1	chr2R	12845600	12888801	53E4-5	43201
LR1	chr2R	12986600	13027801	53F11-12	41201
LR1	chr2R	14180200	14228601	55C3	48401
LR1	chr2R	14246000	14297801	55C4-5	51801
LR1	chr2R	14561200	14574801	55E8-9	13601
LR1	chr2R	14598800	14662201	55F1-2	63401
LR1	chr2R	15069600	15114201	56C1-2	44601
LR1	chr2R	15199400	15243801	56D1-2	44401
LR1	chr2R	15391000	15556001	56E1-2	165001
LR1	chr2R	16175000	16192801	56F13-14	17801
LR1	chr2R	16450400	16473801	57A4	23401
LR1	chr2R	16913400	16943401	57B13-14	30001
LR1	chr2R	16985000	17014801	57C1-2	29801
LR1	chr2R	17090800	17139001	57D1-2	48201
LR1	chr2R	17139600	17169201	57D3-4	29601
LR1	chr2R	17212200	17269601	57D11-12	57401
LR1	chr2R	17410200	17491601	57F1-2	81401
LR1	chr2R	17968600	17990001	58B6-7	21401
LR1	chr2R	18016000	18061601	58C1-2	45601
LR1	chr2R	18074000	18099601	58C5-6	25601
LR1	chr2R	18314800	18370601	58E1-2	55801
LR1	chr2R	18496600	18522801	58F1-2	26201
LR1	chr2R	18695400	18740801	59B1-2	45401
LR1	chr2R	18742600	18769601	59B4-5	27001
LR1	chr2R	18777000	18811601	59B6-7	34601
LR1	chr2R	19503600	19539201	59F3	35601
LR1	chr2R	19706600	19730201	60A3	23601
LR1	chr2R	20085800	20152001	60C1-2	66201
LR0	chr2R	2913600	2948601	42F1-2	35001
LR0	chr2R	5780000	5798001	46C1-2	18001
LR0	chr2R	5799000	5845001	46C4	46001
LR0	chr2R	5860800	5875801	46C11	15001
LR0	chr2R	5877600	5912401	46D1-2	34801
LR0	chr2R	5940400	5953401	46D7	13001
LR0	chr2R	7259200	7338601	47F8-14	79401
LR0	chr2R	10464800	10488201	51B4-5	23401
LR0	chr2R	11370339	11398601	52A4	28262
LR0	chr2R	11430800	11452401	52A10-11	21601
LR0	chr2R	11843200	11878001	52D9-10	34801
LR0	chr2R	11916000	11934401	52D15	18401
LR0	chr2R	12619400	12659201	53D6-7	39801
LR0	chr2R	13381400	13401401	54C1-2	20001
LR0	chr2R	13522400	13552401	54D1-2	30001
LR0	chr2R	13983600	14012601	55B1	29001
LR0	chr2R	14425400	14497201	55E1-2	71801
LR0	chr2R	14665600	14683601	55F3	18001
LR0	chr2R	15246400	15277201	56D3	30801
LR0	chr2R	19883201	19909001	60B1-2	25801
