# Supplementary material for: Similarity in replication timing between polytene and diploid cells is associated with the organization of the Drosophila genome
Source: PLoS One. 2018 Apr 16;13(4):e0195207. doi: 10.1371/journal.pone.0195207 (PMC5902040; doi:10.1371/journal.pone.0195207)
Supplement: S3 Table — (XLS) [file pone.0195207.s013.xls]

## Sheet: Suppl.Tab.3
S3 Table. GO terms significantly enriched in rb-bands and intervals between them.
GO terms significantly enriched for protein-coding genes lying entirely in rb-bands.								GO terms significantly enriched for protein-coding genes lying entirely in the intervals between rb-bands.
process								process							function
GO term	Description	P-value	FDR q-value	Enrichment (N, B, n, b)				GO term	Description	P-value	FDR q-value	Enrichment (N, B, n, b)			GO term	Description	P-value	FDR q-value	Enrichment (N, B, n, b)
GO:0007606	sensory perception of chemical stimulus	8.75E-10	3.35E-6	2.09 (2408,65,817,46)				GO:0044237	cellular metabolic process	2.87E-23	1.1E-19	1.32 (2408,600,1286,424)			GO:0097159	organic cyclic compound binding	1.43E-13	1.54E-10	1.29 (2408,459,1286,315)
GO:0032504	multicellular organism reproduction	3.15E-8	6.04E-5	2.12 (2408,50,817,36)				GO:0009987	cellular process	3.89E-23	7.45E-20	1.20 (2408,1114,1286,715)			GO:1901363	heterocyclic compound binding	1.97E-13	1.07E-10	1.28 (2408,458,1286,314)
GO:0000003	reproduction	7.28E-8	9.3E-5	2.08 (2408,51,817,36)				GO:0044260	cellular macromolecule metabolic process	3.57E-22	4.55E-19	1.40 (2408,410,1286,306)			GO:0003676	nucleic acid binding	3.17E-12	1.14E-9	1.38 (2408,256,1286,188)
GO:0009593	detection of chemical stimulus	5.29E-5	5.07E-2	1.94 (2408,38,817,25)				GO:1901360	organic cyclic compound metabolic process	3e-17	2.87E-14	1.49 (2408,217,1286,173)			GO:0003723	RNA binding	7.03E-12	1.9E-9	1.64 (2408,87,1286,76)
GO:0051606	detection of stimulus	5.59E-5	4.28E-2	1.70 (2408,66,817,38)				GO:0006725	cellular aromatic compound metabolic process	7.57E-17	5.8E-14	1.49 (2408,212,1286,169)			GO:0005488	binding	2.16E-11	4.67E-9	1.17 (2408,882,1286,549)
GO:0050830	defense response to Gram-positive bacterium	9.56E-5	6.11E-2	2.53 (2408,14,817,12)				GO:0046483	heterocycle metabolic process	7.86E-17	5.02E-14	1.50 (2408,203,1286,163)			GO:0043168	anion binding	8.18E-7	1.47E-4	1.32 (2408,180,1286,127)
GO:0019731	antibacterial humoral response	1.49E-4	8.14E-2	2.68 (2408,11,817,10)				GO:0006139	nucleobase-containing compound metabolic process	1.86E-15	1.02E-12	1.49 (2408,196,1286,156)			GO:0005515	protein binding	8.97E-7	1.38E-4	1.23 (2408,329,1286,216)
GO:0006959	humoral immune response	1.98E-4	9.46E-2	2.21 (2408,20,817,15)				GO:0044763	single-organism cellular process	3.04E-15	1.46E-12	1.23 (2408,715,1286,469)			GO:0043167	ion binding	1.1E-6	1.48E-4	1.20 (2408,407,1286,261)
GO:0006508	proteolysis	2.38E-4	1.02E-1	1.38 (2408,164,817,77)				GO:0034641	cellular nitrogen compound metabolic process	3.53E-15	1.5E-12	1.42 (2408,260,1286,197)			GO:0036094	small molecule binding	2.41E-6	2.89E-4	1.29 (2408,202,1286,139)
GO:0040003	chitin-based cuticle development	3.47E-4	1.33E-1	1.81 (2408,39,817,24)				GO:0090304	nucleic acid metabolic process	1.05E-14	4.02E-12	1.53 (2408,159,1286,130)			GO:1901265	nucleoside phosphate binding	4.2E-6	4.54E-4	1.29 (2408,195,1286,134)
GO:0042335	cuticle development	5.93E-4	2.07E-1	1.77 (2408,40,817,24)				GO:0006807	nitrogen compound metabolic process	4.11E-14	1.43E-11	1.37 (2408,297,1286,218)			GO:0000166	nucleotide binding	4.2E-6	4.12E-4	1.29 (2408,195,1286,134)
GO:0050906	detection of stimulus involved in sensory perception	9.32E-4	2.75E-1	1.89 (2408,28,817,18)				GO:0033554	cellular response to stress	3.24E-12	1.03E-9	1.63 (2408,92,1286,80)			GO:0003735	structural constituent of ribosome	1.53E-5	1.37E-3	1.65 (2408,34,1286,30)
								GO:0051716	cellular response to stimulus	1.31E-11	3.85E-9	1.57 (2408,106,1286,89)			GO:0044877	macromolecular complex binding	2.63E-5	2.18E-3	1.57 (2408,43,1286,36)
								GO:0044699	single-organism process	1.48E-10	4.05E-8	1.14 (2408,1003,1286,612)			GO:0032553	ribonucleotide binding	2.93E-5	2.26E-3	1.30 (2408,145,1286,101)
function								GO:0044249	cellular biosynthetic process	3.65E-9	9.32E-7	1.43 (2408,147,1286,112)			GO:0017076	purine nucleotide binding	3.93E-5	2.83E-3	1.30 (2408,144,1286,100)
GO term	Description	P-value	FDR q-value	Enrichment (N, B, n, b)				GO:0016070	RNA metabolic process	5.72E-9	1.37E-6	1.46 (2408,123,1286,96)			GO:0032555	purine ribonucleotide binding	5.26E-5	3.55E-3	1.30 (2408,143,1286,99)
GO:0005549	odorant binding	6.33E-12	6.84E-9	2.48 (2408,44,817,37)				GO:0034645	cellular macromolecule biosynthetic process	7.35E-9	1.66E-6	1.56 (2408,83,1286,69)			GO:0016462	pyrophosphatase activity	5.42E-5	3.44E-3	1.39 (2408,85,1286,63)
GO:0004252	serine-type endopeptidase activity	1.7E-10	9.2E-8	2.13 (2408,65,817,47)				GO:0071840	cellular component organization or biogenesis	7.8E-9	1.66E-6	1.25 (2408,381,1286,254)			GO:0017111	nucleoside-triphosphatase activity	5.42E-5	3.25E-3	1.39 (2408,85,1286,63)
GO:0008236	serine-type peptidase activity	4.02E-10	1.45E-7	2.10 (2408,66,817,47)				GO:0044238	primary metabolic process	1.61E-8	3.24E-6	1.17 (2408,651,1286,408)			GO:0019899	enzyme binding	6.04E-5	3.43E-3	1.58 (2408,38,1286,32)
GO:0017171	serine hydrolase activity	4.02E-10	1.09E-7	2.10 (2408,66,817,47)				GO:0006996	organelle organization	2.01E-8	3.84E-6	1.33 (2408,215,1286,153)			GO:0032550	purine ribonucleoside binding	7e-05	3.78E-3	1.29 (2408,142,1286,98)
GO:0004872	receptor activity	3.7E-7	7.99E-5	1.70 (2408,102,817,59)				GO:0016043	cellular component organization	2.31E-8	4.21E-6	1.24 (2408,377,1286,250)			GO:0001883	purine nucleoside binding	7e-05	3.6E-3	1.29 (2408,142,1286,98)
GO:0060089	molecular transducer activity	3.7E-7	6.66E-5	1.70 (2408,102,817,59)				GO:1901576	organic substance biosynthetic process	3.3E-8	5.74E-6	1.39 (2408,155,1286,115)			GO:0035639	purine ribonucleoside triphosphate binding	7e-05	3.44E-3	1.29 (2408,142,1286,98)
GO:0008010	structural constituent of chitin-based larval cuticle	4.63E-7	7.14E-5	2.40 (2408,27,817,22)				GO:0009058	biosynthetic process	4.96E-8	8.27E-6	1.38 (2408,162,1286,119)			GO:0016817	hydrolase activity, acting on acid anhydrides	9.86E-5	4.63E-3	1.37 (2408,86,1286,63)
GO:0099600	transmembrane receptor activity	4.98E-7	6.73E-5	1.77 (2408,85,817,51)				GO:0008152	metabolic process	6.09E-8	9.72E-6	1.14 (2408,837,1286,509)			GO:0016818	hydrolase activity, acting on acid anhydrides, in phosphorus-containing anhydrides	9.86E-5	4.44E-3	1.37 (2408,86,1286,63)
GO:0042302	structural constituent of cuticle	6.16E-7	7.4E-5	2.34 (2408,29,817,23)				GO:0022008	neurogenesis	8.89E-8	1.36E-5	1.43 (2408,119,1286,91)			GO:0032549	ribonucleoside binding	1.08E-4	4.67E-3	1.28 (2408,143,1286,98)
GO:0004175	endopeptidase activity	1.29E-6	1.39E-4	1.68 (2408,98,817,56)				GO:0043170	macromolecule metabolic process	9.75E-8	1.44E-5	1.18 (2408,544,1286,344)			GO:0001882	nucleoside binding	1.08E-4	4.49E-3	1.28 (2408,143,1286,98)
GO:0005214	structural constituent of chitin-based cuticle	1.47E-6	1.45E-4	2.32 (2408,28,817,22)				GO:0009059	macromolecule biosynthetic process	1.23E-7	1.75E-5	1.47 (2408,98,1286,77)			GO:0097367	carbohydrate derivative binding	1.86E-4	7.42E-3	1.25 (2408,166,1286,111)
GO:0038023	signaling receptor activity	3.39E-6	3.05E-4	1.80 (2408,67,817,41)				GO:0006259	DNA metabolic process	1.31E-7	1.79E-5	1.73 (2408,39,1286,36)			GO:0016887	ATPase activity	2.59E-4	0.01	1.47 (2408,47,1286,37)
GO:0004888	transmembrane signaling receptor activity	4.23E-6	3.51E-4	1.84 (2408,61,817,38)				GO:0048869	cellular developmental process	1.49E-7	1.97E-5	1.25 (2408,314,1286,210)			GO:0008135	translation factor activity, RNA binding	3.56E-4	1.33E-2	1.76 (2408,17,1286,16)
GO:0008233	peptidase activity	5.09E-6	3.93E-4	1.57 (2408,122,817,65)				GO:0006974	cellular response to DNA damage stimulus	1.88E-7	2.4E-5	1.67 (2408,46,1286,41)			GO:0008270	zinc ion binding	4.67E-4	1.68E-2	1.31 (2408,97,1286,68)
GO:0070011	peptidase activity, acting on L-amino acid peptides	5.09E-6	3.67E-4	1.57 (2408,122,817,65)				GO:0044248	cellular catabolic process	1.95E-7	2.41E-5	1.50 (2408,85,1286,68)			GO:0004386	helicase activity	5.26E-4	1.83E-2	1.87 (2408,12,1286,12)
GO:0004871	signal transducer activity	3.03E-4	2.05E-2	1.54 (2408,84,817,44)				GO:0071704	organic substance metabolic process	2.41E-7	2.89E-5	1.15 (2408,716,1286,439)			GO:0044822	poly(A) RNA binding	5.72E-4	1.93E-2	1.56 (2408,30,1286,25)
GO:0004984	olfactory receptor activity	3.3E-4	2.1E-2	2.36 (2408,15,817,12)				GO:0006396	RNA processing	2.52E-7	2.93E-5	1.55 (2408,69,1286,57)			GO:0030554	adenyl nucleotide binding	5.93E-4	1.94E-2	1.29 (2408,109,1286,75)
								GO:0034622	cellular macromolecular complex assembly	4.02E-7	4.53E-5	1.72 (2408,37,1286,34)			GO:0032559	adenyl ribonucleotide binding	7.84E-4	2.49E-2	1.28 (2408,108,1286,74)
component								GO:0009056	catabolic process	7.42E-7	8.13E-5	1.43 (2408,105,1286,80)			GO:0005524	ATP binding	7.84E-4	2.42E-2	1.28 (2408,108,1286,74)
GO term	Description	P-value	FDR q-value	Enrichment (N, B, n, b)				GO:0044267	cellular protein metabolic process	7.65E-7	8.15E-5	1.30 (2408,211,1286,146)
GO:0044421	extracellular region part	1.33E-15	9.15E-13	1.96 (2408,135,817,90)				GO:0065007	biological regulation	8.95E-7	9.27E-5	1.14 (2408,687,1286,420)
GO:0005615	extracellular space	1.18E-12	4.04E-10	2.06 (2408,90,817,63)				GO:0016071	mRNA metabolic process	1.06E-6	1.07E-4	1.59 (2408,53,1286,45)			component
GO:0005576	extracellular region	5.01E-12	1.15E-9	1.94 (2408,108,817,71)				GO:0050789	regulation of biological process	1.84E-6	1.81E-4	1.15 (2408,629,1286,386)			GO term	Description	P-value	FDR q-value	Enrichment (N, B, n, b)
GO:0031012	extracellular matrix	2.59E-6	4.46E-4	2.13 (2408,36,817,26)				GO:0043043	peptide biosynthetic process	1.86E-6	1.79E-4	1.68 (2408,38,1286,34)			GO:0044424	intracellular part	1.47E-42	1.01E-39	1.33 (2408,906,1286,644)
GO:0031253	cell projection membrane	5.5E-5	7.56E-3	2.43 (2408,17,817,14)				GO:0030154	cell differentiation	1.87E-6	1.75E-4	1.35 (2408,146,1286,105)			GO:0044464	cell part	4.68E-32	1.61E-29	1.25 (2408,1047,1286,701)
GO:0032589	neuron projection membrane	3.3E-4	3.79E-2	2.36 (2408,15,817,12)				GO:0000375	RNA splicing, via transesterification reactions	2.12E-6	1.93E-4	1.71 (2408,34,1286,31)			GO:0044446	intracellular organelle part	7.14E-27	1.64E-24	1.43 (2408,432,1286,329)
GO:0032590	dendrite membrane	3.3E-4	3.25E-2	2.36 (2408,15,817,12)				GO:1901575	organic substance catabolic process	2.3E-6	2.05E-4	1.41 (2408,102,1286,77)			GO:0032991	macromolecular complex	7.5E-27	1.29E-24	1.41 (2408,464,1286,349)
GO:0031256	leading edge membrane	3.3E-4	2.84E-2	2.36 (2408,15,817,12)				GO:0048523	negative regulation of cellular process	3.15E-6	2.75E-4	1.29 (2408,196,1286,135)			GO:0044422	organelle part	7.07E-26	9.73E-24	1.41 (2408,443,1286,334)
GO:0016021	integral component of membrane	5.09E-4	3.89E-2	1.29 (2408,237,817,104)				GO:0006412	translation	3.17E-6	2.7E-4	1.67 (2408,37,1286,33)			GO:0043226	organelle	1.32E-20	1.51E-18	1.34 (2408,507,1286,362)
GO:0031224	intrinsic component of membrane	6.15E-4	4.23E-2	1.29 (2408,238,817,104)				GO:0008380	RNA splicing	3.17E-6	2.64E-4	1.67 (2408,37,1286,33)			GO:0043229	intracellular organelle	5.93E-20	5.83E-18	1.34 (2408,493,1286,352)
								GO:0044271	cellular nitrogen compound biosynthetic process	3.88E-6	3.17E-4	1.42 (2408,95,1286,72)			GO:0044444	cytoplasmic part	1.21E-19	1.04E-17	1.37 (2408,409,1286,300)
								GO:0022402	cell cycle process	4.07E-6	3.25E-4	1.40 (2408,106,1286,79)			GO:0043234	protein complex	2.49E-14	1.9E-12	1.38 (2408,293,1286,216)
								GO:0019222	regulation of metabolic process	4.21E-6	3.29E-4	1.23 (2408,301,1286,197)			GO:0043227	membrane-bounded organelle	1.59E-13	1.09E-11	1.30 (2408,409,1286,285)
								GO:0044265	cellular macromolecule catabolic process	5.31E-6	4.07E-4	1.54 (2408,56,1286,46)			GO:0044428	nuclear part	2.07E-13	1.3E-11	1.46 (2408,191,1286,149)
								GO:0044702	single organism reproductive process	5.5E-6	4.13E-4	1.29 (2408,189,1286,130)			GO:1990904	ribonucleoprotein complex	3.01E-13	1.73E-11	1.65 (2408,93,1286,82)
								GO:0000377	RNA splicing, via transesterification reactions with bulged adenosine as nucleophile	6.32E-6	4.65E-4	1.70 (2408,32,1286,29)			GO:0030529	intracellular ribonucleoprotein complex	3.01E-13	1.59E-11	1.65 (2408,93,1286,82)
								GO:0000398	mRNA splicing, via spliceosome	6.32E-6	4.57E-4	1.70 (2408,32,1286,29)			GO:0043231	intracellular membrane-bounded organelle	7.76E-13	3.81E-11	1.31 (2408,369,1286,259)
								GO:0009991	response to extracellular stimulus	6.32E-6	4.48E-4	1.70 (2408,32,1286,29)			GO:0043228	non-membrane-bounded organelle	9.82E-13	4.51E-11	1.52 (2408,143,1286,116)
								GO:0031667	response to nutrient levels	6.32E-6	4.4E-4	1.70 (2408,32,1286,29)			GO:0043232	intracellular non-membrane-bounded organelle	9.82E-13	4.22E-11	1.52 (2408,143,1286,116)
								GO:0022414	reproductive process	6.33E-6	4.33E-4	1.26 (2408,231,1286,155)			GO:1902494	catalytic complex	5.96E-12	2.41E-10	1.51 (2408,139,1286,112)
								GO:0043604	amide biosynthetic process	7.11E-6	4.78E-4	1.63 (2408,39,1286,34)			GO:0044429	mitochondrial part	9.21E-9	3.52E-7	1.62 (2408,66,1286,57)
								GO:0044767	single-organism developmental process	7.98E-6	5.27E-4	1.16 (2408,505,1286,313)			GO:0005739	mitochondrion	1.7E-8	6.16E-7	1.56 (2408,78,1286,65)
								GO:0051726	regulation of cell cycle	8.33E-6	5.41E-4	1.53 (2408,55,1286,45)			GO:0005811	lipid particle	4.02E-7	1.38E-5	1.72 (2408,37,1286,34)
								GO:0006397	mRNA processing	8.75E-6	5.59E-4	1.60 (2408,42,1286,36)			GO:0005634	nucleus	1.41E-6	4.63E-5	1.28 (2408,219,1286,150)
								GO:0060255	regulation of macromolecule metabolic process	1.06E-5	6.68E-4	1.23 (2408,273,1286,179)			GO:0005681	spliceosomal complex	3.66E-6	1.15E-4	1.70 (2408,33,1286,30)
								GO:0042594	response to starvation	1.09E-5	6.71E-4	1.69 (2408,31,1286,28)			GO:0005737	cytoplasm	5.7E-6	1.71E-4	1.27 (2408,214,1286,145)
								GO:0032502	developmental process	1.11E-5	6.76E-4	1.15 (2408,524,1286,323)			GO:1990234	transferase complex	8.86E-6	2.54E-4	1.50 (2408,61,1286,49)
								GO:0048519	negative regulation of biological process	1.23E-5	7.35E-4	1.25 (2408,226,1286,151)			GO:0044391	ribosomal subunit	9.07E-6	2.49E-4	1.66 (2408,35,1286,31)
								GO:0022412	cellular process involved in reproduction in multicellular organism	1.38E-5	8.12E-4	1.34 (2408,124,1286,89)			GO:0071013	catalytic step 2 spliceosome	3.6E-5	9.54E-4	1.72 (2408,25,1286,23)
								GO:0044710	single-organism metabolic process	1.79E-5	1.04E-3	1.22 (2408,266,1286,174)			GO:0005829	cytosol	4.72E-5	1.2E-3	1.52 (2408,48,1286,39)
								GO:0065003	macromolecular complex assembly	1.81E-5	1.04E-3	1.55 (2408,47,1286,39)			GO:0071011	precatalytic spliceosome	5.4E-5	1.33E-3	1.67 (2408,28,1286,25)
								GO:0006950	response to stress	1.94E-5	1.09E-3	1.26 (2408,197,1286,133)			GO:0012505	endomembrane system	8.54E-5	2.02E-3	1.60 (2408,34,1286,29)
								GO:0043933	macromolecular complex subunit organization	2.03E-5	1.13E-3	1.38 (2408,96,1286,71)			GO:0015935	small ribosomal subunit	1.49E-4	3.41E-3	1.87 (2408,14,1286,14)
								GO:0009057	macromolecule catabolic process	2.77E-5	1.52E-3	1.44 (2408,70,1286,54)			GO:0044445	cytosolic part	1.93E-4	4.29E-3	1.61 (2408,29,1286,25)
								GO:0050794	regulation of cellular process	3.14E-5	1.69E-3	1.14 (2408,580,1286,352)			GO:0044451	nucleoplasm part	0.0002	4.3E-3	1.42 (2408,62,1286,47)
								GO:0080090	regulation of primary metabolic process	4.01E-5	2.13E-3	1.21 (2408,277,1286,179)			GO:0044427	chromosomal part	3.52E-4	7.33E-3	1.39 (2408,66,1286,49)
								GO:0031323	regulation of cellular metabolic process	5.03E-5	2.64E-3	1.21 (2408,276,1286,178)			GO:0005694	chromosome	0.0004	8.1E-3	1.48 (2408,43,1286,34)
								GO:0048285	organelle fission	5.4E-5	2.8E-3	1.67 (2408,28,1286,25)
								GO:0071496	cellular response to external stimulus	6.28E-5	3.21E-3	1.72 (2408,24,1286,22)
								GO:0032543	mitochondrial translation	7.89E-5	3.98E-3	1.87 (2408,15,1286,15)
								GO:1901566	organonitrogen compound biosynthetic process	8.8E-5	4.38E-3	1.43 (2408,67,1286,51)
								GO:0009267	cellular response to starvation	1.09E-4	5.36E-3	1.71 (2408,23,1286,21)
								GO:0031668	cellular response to extracellular stimulus	1.09E-4	5.29E-3	1.71 (2408,23,1286,21)
								GO:0031669	cellular response to nutrient levels	1.09E-4	5.22E-3	1.71 (2408,23,1286,21)
								GO:0000280	nuclear division	1.54E-4	7.3E-3	1.66 (2408,26,1286,23)
								GO:0043412	macromolecule modification	1.77E-4	8.25E-3	1.24 (2408,181,1286,120)
								GO:0031023	microtubule organizing center organization	2.59E-4	1.2E-2	1.65 (2408,25,1286,22)
								GO:0051297	centrosome organization	2.59E-4	1.18E-2	1.65 (2408,25,1286,22)
								GO:0043632	modification-dependent macromolecule catabolic process	2.64E-4	1.19E-2	1.51 (2408,41,1286,33)
								GO:0006511	ubiquitin-dependent protein catabolic process	2.64E-4	1.18E-2	1.51 (2408,41,1286,33)
								GO:0019941	modification-dependent protein catabolic process	2.64E-4	1.16E-2	1.51 (2408,41,1286,33)
								GO:0022607	cellular component assembly	2.84E-4	1.24E-2	1.31 (2408,109,1286,76)
								GO:0006281	DNA repair	3.25E-4	1.4E-2	1.69 (2408,21,1286,19)
								GO:0000075	cell cycle checkpoint	3.56E-4	1.52E-2	1.76 (2408,17,1286,16)
								GO:0043900	regulation of multi-organism process	3.59E-4	1.51E-2	1.57 (2408,31,1286,26)
								GO:0008219	cell death	3.74E-4	1.56E-2	1.45 (2408,49,1286,38)
								GO:1901361	organic cyclic compound catabolic process	4.33E-4	1.78E-2	1.64 (2408,24,1286,21)
								GO:0012501	programmed cell death	5.54E-4	2.26E-2	1.44 (2408,48,1286,37)
								GO:0007349	cellularization	5.57E-4	2.24E-2	1.69 (2408,20,1286,18)
								GO:0032268	regulation of cellular protein metabolic process	6.29E-4	2.51E-2	1.33 (2408,83,1286,59)
								GO:1903047	mitotic cell cycle process	6.39E-4	2.52E-2	1.37 (2408,67,1286,49)
								GO:0010604	positive regulation of macromolecule metabolic process	6.54E-4	2.56E-2	1.30 (2408,101,1286,70)
								GO:0009893	positive regulation of metabolic process	6.74E-4	2.61E-2	1.29 (2408,106,1286,73)
								GO:0019439	aromatic compound catabolic process	7.19E-4	2.75E-2	1.63 (2408,23,1286,20)
								GO:0044270	cellular nitrogen compound catabolic process	7.19E-4	2.73E-2	1.63 (2408,23,1286,20)
								GO:0046700	heterocycle catabolic process	7.19E-4	2.7E-2	1.63 (2408,23,1286,20)
								GO:0003006	developmental process involved in reproduction	0.0009	3.35E-2	1.25 (2408,135,1286,90)
								GO:0010941	regulation of cell death	9.07E-4	3.34E-2	1.46 (2408,41,1286,32)
								GO:0031399	regulation of protein modification process	9.07E-4	3.31E-2	1.46 (2408,41,1286,32)
								GO:0010623	programmed cell death involved in cell development	9.44E-4	3.41E-2	1.52 (2408,32,1286,26)
								GO:0030163	protein catabolic process	9.44E-4	3.38E-2	1.52 (2408,32,1286,26)
								GO:0006464	cellular protein modification process	9.59E-4	3.4E-2	1.22 (2408,169,1286,110)
								GO:0036211	protein modification process	9.59E-4	3.37E-2	1.22 (2408,169,1286,110)
								GO:1902532	negative regulation of intracellular signal transduction	9.88E-4	3.44E-2	1.87 (2408,11,1286,11)
								GO:0022618	ribonucleoprotein complex assembly	9.88E-4	3.41E-2	1.87 (2408,11,1286,11)
