# Supplementary material for: Similarity in replication timing between polytene and diploid cells is associated with the organization of the Drosophila genome
Source: PLoS One. 2018 Apr 16;13(4):e0195207. doi: 10.1371/journal.pone.0195207 (PMC5902040; doi:10.1371/journal.pone.0195207)
Supplement: S4 Table — (XLS) [file pone.0195207.s014.xls]

## Sheet: Suppl.Tab.4
S4 Table. Overlap of rb-bands with LADs in Kc cells and TADs in salivary glands.
LADs according to van Bemmel et al., 2010; SG TADs according to Eagen et al., 2015.
Coverage of rb-bands by LADs (Kc) and TADs (SG)									Coverage of LADs by rb-bands						Overlaping LADs			Coverage of TADs by rb-bands						Overlapping TADs
RT	Chr	start	end	Cyt. location	size	Coverage by LADs	Coverage by TADs		Chr	start	end	LAD Number	Coverage		and rb-bands			Chr	start	end	TAD Number	Coverage		and rb-bands
5	chr2R	2130800	2500201	42B3-4	369401	0.874093	0.972385		chr2R	1656956	1852817	LAD1	0.930338		LAD1	42A1-2		chr2R	1650000	1875000	TAD1	0.847116		TAD1	42A1-2
5	chr2R	4130600	4307601	44C4-5	177001	0.62542	1		chr2R	1930846	1960228	LAD2	0		LAD2	.		chr2R	1980000	2085000	TAD2	0		TAD2	.
5	chr2R	4309000	4483401	44D1-2	174401	0.645208	0.92316		chr2R	2061623	2093744	LAD3	0		LAD3	.		chr2R	2115000	2490000	TAD3	0.957867		TAD3	42B3-4
5	chr2R	6198858	6304091	47A1-2	105233	0.970722	0.818584		chr2R	2172619	2495510	LAD4	1		LAD4	42B3-4		chr2R	2640000	2745000	TAD4	0.8762		.	42C8-9
5	chr2R	9127400	9297001	50A1-4	169601	0	0.92924		chr2R	2657229	2753515	LAD5	0.946005		LAD5	42D1-2		chr2R	2775000	2865000	TAD5	0.391122		TAD4	42D1-2
5	chr2R	9481800	9692601	50C1-4	210801	0.732904	1		chr2R	2957244	3107522	LAD6	1		LAD5	42D4-5		chr2R	2955000	3135000	TAD6	0.986672		TAD4	42D4-5
5	chr2R	12235200	12402601	53C1-4	167401	0.835318	0.971326		chr2R	3171150	3268649	LAD7	1		LAD6	43A1-2		chr2R	3165000	3255000	TAD7	0.982222		TAD5	42E1
5	chr2R	13760200	13981401	55A1-4	221201	0.686272	1		chr2R	4147910	4258610	LAD8	1		LAD7	43B1-2		chr2R	4065000	4470000	TAD8	0.980746		.	42F1-2
5	chr2R	14865558	15013001	56B1-2	147443	0.795562	0.911824		chr2R	4331210	4443735	LAD9	1		LAD8	44C4-5		chr2R	4620000	4755000	TAD9	0.988148		TAD6	43A1-2
5	chr2R	15614000	16132201	56F1-7	518201	0.967762	0.957158		chr2R	4576610	4602736	LAD10	1		LAD9	44D1-2		chr2R	4845000	4950000	TAD10	1		TAD7	43B1-2
5	chr2R	16216606	16438659	57A1-2	222053	0.934912	0.938488		chr2R	4710723	4741021	LAD11	1		LAD10	44E1-2		chr2R	5190000	5265000	TAD11	0.909333		.	43C1-2
5	chr2R	16559600	16718601	57B2-3	159001	0.845712	0.997484		chr2R	5101341	5131348	LAD12	1		LAD11	44F1-2		chr2R	5340000	5415000	TAD12	1		.	43E1-2
5	chr2R	16720600	16864001	57B4-6	143401	0.140034	1		chr2R	5224932	5268717	LAD13	1		LAD12	45C1-2		chr2R	5490000	5700000	TAD13	0.951438		.	43F1-2
5	chr2R	17608825	17857069	58A1-4	248244	0.940244	0.995267		chr2R	5339812	5395347	LAD14	1		LAD13	45D1-2		chr2R	6030000	6285000	TAD14	0.90802		.	44A1-2
5	chr2R	18967255	19241608	59D1-4	274353	0.966627	0.95769		chr2R	5640711	5687810	LAD15	1		LAD14	45E1-2		chr2R	6330000	6405000	TAD15	0		TAD8	44C1-2
5	chr2R	20964800	21077001	60F2-3	112201	0.959458	0		chr2R	6049319	6098211	LAD16	0.995705		LAD15	46B1-2		chr2R	6435000	6600000	TAD16	0.401212		TAD8	44C4-5
5	chr2R	20900400	20963001	60F1	62601	1	0.953655		chr2R	6130911	6301010	LAD17	0.976155		LAD16	46F1-2		chr2R	6795000	7065000	TAD17	0.894819		TAD8	44D1-2
5	chr2R	21079000	21140601	60F5	61601	0.580169	0.909076		chr2R	6525834	6614027	LAD18	0.909675		LAD17	46F5-6		chr2R	7350000	7485000	TAD18	0.88297		.	44E1-2
									chr2R	6802443	6956616	LAD19	1		LAD17	46F9-10		chr2R	7560000	7755000	TAD19	0.681031		TAD9	44F1-2
									chr2R	7121916	7151930	LAD20	1		LAD17	47A1-2		chr2R	7935000	8010000	TAD20	1		TAD10	45A1-2
4	chr2R	1670600	1861201	42A1-2	190601	0.956013	1		chr2R	7198721	7236232	LAD21	1		LAD18	47B4-5		chr2R	8085000	8190000	TAD21	0.761914		.	45C1-2
4	chr2R	2950200	3132601	43A1-2	182401	0.823888	0.973684		chr2R	7270749	7321729	LAD22	0.0912515		LAD19	47D1-6		chr2R	8550000	8625000	TAD22	0.592		TAD11	45D1-2
4	chr2R	4621600	4778201	44F1-2	156601	0.193473	0.851846		chr2R	7365253	7463316	LAD23	1		LAD20	47E1-2		chr2R	8655000	8730000	TAD23	1		TAD12	45E1-2
4	chr2R	5581600	5698001	46B1-2	116401	0.404627	1		chr2R	7601651	7670655	LAD24	1		LAD21	47F1-2		chr2R	8835000	9000000	TAD24	0.415758		TAD13	46A1-2
4	chr2R	6787000	7036601	47D1-6	249601	0.617678	0.967949		chr2R	7800821	7839248	LAD25	1		LAD22	47F8-9		chr2R	9120000	9285000	TAD25	0.955152		TAD13	46B1-2
4	chr2R	7341200	7469201	48A1-2	128001	0.766111	0.931251		chr2R	8095436	8129946	LAD26	1		LAD23	48A1-2		chr2R	9465000	9720000	TAD26	0.826675		.	46C1-2
4	chr2R	7579400	7712201	48C1-2	132801	0.519605	1		chr2R	8168318	8201620	LAD27	1		LAD24	48C1-2		chr2R	9885000	10020000	TAD27	0.697778		.	46C4
4	chr2R	10533600	10639201	51C1-2	105601	0.409418	0.818174		chr2R	8245116	8287126	LAD28	1		LAD25	48D1-2		chr2R	10260000	10365000	TAD28	0.775248		.	46C11
4	chr2R	10881800	11001801	51E1-2	120001	0.707511	1		chr2R	8419747	8450342	LAD29	1		LAD26	48F1-2		chr2R	10395000	10470000	TAD29	0.672013		.	46D1-2
4	chr2R	13033400	13152401	54A1-2	119001	1	1		chr2R	9530020	9684517	LAD30	1		LAD27	48F5-6		chr2R	10515000	10620000	TAD30	0.982867		.	46D7
4	chr2R	13153800	13279201	54B1-2	125401	0.909881	0.846883		chr2R	10552262	10595497	LAD31	1		LAD28	49A1-2		chr2R	10650000	10725000	TAD31	0.866667		.	46E1-2
4	chr2R	14741666	14857648	56A1-2	115982	0.889474	0.971254		chr2R	10902369	10987271	LAD32	1		LAD29	49B1-2		chr2R	10770000	10845000	TAD32	0.349347		TAD14	46F1-2
									chr2R	11134866	11175969	LAD33	0.860497		LAD30	50C1-4		chr2R	10875000	11070000	TAD33	0.788723		TAD14	46F5-6
									chr2R	11283393	11397960	LAD34	0.995304		LAD31	51C1-2		chr2R	11205000	11385000	TAD34	0.638122		TAD14	46F9-10
3	chr2R	3166600	3274001	43B1-2	107401	0.907803	0.823084		chr2R	11576178	11735460	LAD35	0.452179		LAD32	51E1-2		chr2R	11460000	11535000	TAD35	0.944013		TAD14	47A1-2
3	chr2R	4840600	4974401	45A1-2	133801	0	0.784747		chr2R	12240061	12379894	LAD36	1		LAD33	51F1-2		chr2R	11580000	11730000	TAD36	0.420007		TAD15
3	chr2R	5196800	5285601	45D1-2	88801	0.493069	0.768009		chr2R	12487280	12655566	LAD37	0.503708		LAD34	52A1-2		chr2R	12240000	12435000	TAD37	0.988723		TAD16	47B4-5
3	chr2R	5495400	5578801	46A1-2	83401	0	1		chr2R	12992470	13267900	LAD38	0.974592		LAD34	52A4		chr2R	12555000	12645000	TAD38	0.284444		TAD17	47D1-6
3	chr2R	7933000	8025001	48E1-2	92001	0	0.815209		chr2R	13815970	13967774	LAD39	1		LAD35	52C1-2		chr2R	12765000	12870000	TAD39	0.935248		.	47E1-2
3	chr2R	8089200	8146401	48F1-2	57201	0.603311	1		chr2R	14081479	14150760	LAD40	1		LAD35	52C8		chr2R	13005000	13260000	TAD40	0.972557		.	47F1-2
3	chr2R	8167200	8208001	48F5-6	40801	0.816205	0.55881		chr2R	14448660	14499985	LAD41	0.945757		LAD36	53C1-4		chr2R	13755000	13995000	TAD41	0.969171		.	47F8-9
3	chr2R	8233000	8310601	49A1-2	77601	0.541359	0		chr2R	14618464	14682382	LAD42	0.946822		LAD37	53D6-7		chr2R	14070000	14280000	TAD42	0.829533		TAD18	48A1-2
3	chr2R	8649000	8755001	49D1-2	106001	0	0.70754		chr2R	14750798	14853961	LAD43	1		LAD37	53D1-2		chr2R	14745000	15000000	TAD43	0.96898		TAD19	48C1-2
3	chr2R	8931400	9020001	49F1-2	88601	0	0.774258		chr2R	14878260	14995560	LAD44	1		LAD38	53F11-12		chr2R	15030000	15150000	TAD44	0.640008		.	48D1-2
3	chr2R	14072400	14164201	55C1-2	91801	0.754687	1		chr2R	15217862	15248779	LAD45	0.915936		LAD38	54A1-2		chr2R	15390000	16110000	TAD45	0.993892		TAD20	48E1-2
3	chr2R	17862129	17947421	58B1-2	85292	0.893741	0.912993		chr2R	15387096	16115495	LAD46	0.989975		LAD38	54B1-2		chr2R	16215000	16425000	TAD46	0.992352		TAD21	48F1-2
3	chr2R	18101600	18204401	58D1-2	102801	0.705849	0.729565		chr2R	16223760	16431360	LAD47	1		LAD39	55A1-4		chr2R	16560000	16860000	TAD47	0.993337		TAD21	48F5-6
3	chr2R	18588800	18684401	59A2-3	95601	0.913244	1		chr2R	16568499	16702968	LAD48	1		LAD40	55C1-2		chr2R	17085000	17160000	TAD48	0.91468		.	49A1-2
3	chr2R	18826000	18949601	59C1-4	123601	0.839572	0.841417		chr2R	16733557	16753638	LAD49	1		LAD41	55E1-2		chr2R	17220000	17355000	TAD49	0.96297		.	49B1-2
3	chr2R	19290200	19410001	59E1-2	119801	0.768917	0.874784		chr2R	17248641	17364139	LAD50	0.956718		LAD42	55F3		chr2R	17610000	17940000	TAD50	0.984667		TAD22	49C1-3
3	chr2R	20300000	20401801	60D1-2	101801	0.907879	0.834962		chr2R	17409763	17480276	LAD51	0.993803		LAD42	55F1-2		chr2R	18105000	18180000	TAD51	1		TAD23	49D1-2
									chr2R	17623659	17938358	LAD52	0.983921		LAD43	56A1-2		chr2R	18315000	18405000	TAD52	0.617789		.	49E1-2
									chr2R	18131839	18235341	LAD53	0.849288		LAD44	56B1-2		chr2R	18585000	18720000	TAD53	0.890378		TAD24	49F1-2
2	chr2R	2647800	2694601	42D1-2	46801	0.79853	1		chr2R	18315178	18368578	LAD54	1		LAD45	56D1-2		chr2R	18825000	18930000	TAD54	0.990476		TAD25	50A1-4
2	chr2R	2699800	2757401	42D4-5	57601	0.932536	0.784709		chr2R	18590538	18677845	LAD55	1		LAD45	56D3		chr2R	18960000	19230000	TAD55	0.97313		.	50A9-10
2	chr2R	3720200	3803401	43F1-2	83201	0	0		chr2R	18704273	18737855	LAD56	1		LAD46	56F1-7		chr2R	19290000	19395000	TAD56	0.998095		.	50B1-2
2	chr2R	3878000	3954601	44A1-2	76601	0	0		chr2R	18828777	18932549	LAD57	1		LAD46	56E1-2		chr2R	19455000	19530000	TAD57	0.97068		.	50B6-7
2	chr2R	5095600	5139001	45C1-2	43401	0.69139	0		chr2R	18968542	19233739	LAD58	1		LAD46	56E4-5		chr2R	19605000	19680000	TAD58	0.517333		TAD26	50C1-4
2	chr2R	5334800	5427001	45E1-2	92201	0.602325	0.81344		chr2R	19312654	19404771	LAD59	1		LAD47	57A1-2		chr2R	20295000	20385000	TAD59	0.944444		TAD27	50D1-2
2	chr2R	6048000	6098001	46F1-2	50001	0.973621	1		chr2R	19469543	19559268	LAD60	0.754071		LAD48	57B2-3		chr2R	20460000	20535000	TAD60	0.469333		.	50F1-2
2	chr2R	6099400	6139001	46F5-6	39601	0.204288	1		chr2R	19642960	19688859	LAD61	1		LAD49	57B4-6		chr2R	20970000	21135000	TAD61	0.987885		TAD28	51A1-2
2	chr2R	6140800	6196601	46F9-10	55801	1	1		chr2R	20094772	20276255	LAD62	0.720095		LAD50	57E1-2								TAD28	51A4-5
2	chr2R	6533800	6618001	47B4-5	84201	0.952803	0.786214		chr2R	20308038	20400461	LAD63	1		LAD50	57D11-12								TAD29	51B1-2
2	chr2R	10251200	10298401	51A1-2	47201	0	0.813563		chr2R	20506038	20543251	LAD64	1		LAD51	57F1-2								TAD29	51B4-5
2	chr2R	10322000	10368001	51A4-5	46001	0	0.934762		chr2R	20582838	20623662	LAD65	1		LAD52	58A1-4								TAD30	51B11
2	chr2R	10415000	10460201	51B1-2	45201	0	1		chr2R	20678576	20755673	LAD66	0.914082		LAD52	58B1-2								TAD30	51C1-2
2	chr2R	10660000	10735201	51D1-2	75201	0	0.86435		chr2R	20902938	21114739	LAD67	0.982068		LAD53	58D1-2								TAD31	51D1-2
2	chr2R	11036200	11088201	51E5-6	52001	0	0.649988								LAD53	58D4-5								TAD32	51D6-7
2	chr2R	11269600	11369801	52A1-2	100201	0.862347	1								LAD54	58E1-2								TAD33	51E1-2
2	chr2R	11462000	11500601	52B1	38601	0	1								LAD55	59A2-3								TAD33	51E5-6
2	chr2R	11502800	11566001	52B2-3	63201	0	0.509486								LAD56	59B1-2								.	510000000000
2	chr2R	11570600	11622201	52C1-2	51601	0.891901	0.817833								LAD57	59C1-4								.	51F1-2
2	chr2R	12404800	12457601	53C6-7	52801	0	0.571959								LAD58	59D1-4								.	51F4
2	chr2R	12498000	12546601	53D1-2	48601	1	0								LAD59	59E1-2								TAD34	52A1-2
2	chr2R	12757400	12838801	53E1-2	81401	0	0.906635								LAD60	59F1-2								TAD34	52A4
2	chr2R	13677600	13730401	54F1-2	52801	0	0								LAD60	59F3								.	52A10-11
2	chr2R	14339200	14416001	55D1-2	76801	0	0								LAD61	60A1-2								TAD35	52B1
2	chr2R	15117800	15170801	56C4-7	53001	0	0.607536								LAD62	60C1-2								TAD35	52B2-3
2	chr2R	15558600	15613201	56E4-5	54601	1	1								LAD62	60C7-8								TAD36	52C1-2
2	chr2R	17274600	17367601	57E1-2	93001	0.962775	0.864507								LAD62	60C5-6								TAD36	52C8
2	chr2R	18220000	18260401	58D4-5	40401	0.379718	0								LAD63	60D1-2								.	52D1-2
2	chr2R	19455200	19501601	59F1-2	46401	0.69089	1								LAD64	60D10-11								.	52D9-10
2	chr2R	19641200	19695801	60A1-2	54601	0.840626	0.71061								LAD65	60D13-14								.	52D15
2	chr2R	20195800	20224801	60C5-6	29001	1	0								LAD66	60E1-2								.	52E1-2
2	chr2R	20231800	20287001	60C7-8	55201	0.80533	0								LAD67	60F1								.	53A1-2
2	chr2R	20499800	20548401	60D10-11	48601	0.765684	0.724265								LAD67	60F2-3								.	53A4
2	chr2R	20575800	20630601	60D13-14	54801	0.74495	0								LAD67	60F5								TAD37	53C1-4
2	chr2R	20685200	20756801	60E1-2	71601	0.984246	0																	TAD37	53C6-7
																									53D1-2
																								TAD38	53D6-7
1	chr2R	2604000	2628001	42C8-9	24001	0	0																		53D8-9
1	chr2R	2766600	2810201	42E1	43601	0	0.807344																	TAD39	53E1-2
1	chr2R	3295600	3327801	43C1-2	32201	0	0																	TAD39	53E4-5
1	chr2R	3428200	3452401	43E1-2	24201	0	0																	TAD40	53F11-12
1	chr2R	4064600	4124201	44C1-2	59601	0	0.993289																	TAD40	54A1-2
1	chr2R	4553887	4609401	44E1-2	55514	0.47062	0																	TAD40	54B1-2
1	chr2R	5968200	5983801	46E1-2	15601	0	0																	.	54C1-2
1	chr2R	7108000	7166401	47E1-2	58401	0.51393	0																	.	54D1-2
1	chr2R	7195800	7246001	47F1-2	50201	0.747216	0																	.	54F1-2
1	chr2R	7791800	7855601	48D1-2	63801	0.602295	0																	TAD41	55A1-4
1	chr2R	8417400	8456801	49B1-2	39401	0.776503	0																	TAD41	55B1
1	chr2R	8580600	8642401	49C1-3	61801	0	0.718435																	TAD42	55C1-2
1	chr2R	8768800	8802801	49E1-2	34001	0	0																	TAD42	55C3
1	chr2R	9338600	9369401	50A9-10	30801	0	0																	TAD42	55C4-5
1	chr2R	9397600	9432801	50B1-2	35201	0	0																	.	55D1-2
1	chr2R	9446200	9465001	50B6-7	18801	0	5.31887e-05																	.	55E1-2
1	chr2R	9925800	10027001	50D1-2	101201	0	0.930821																	.	55E8-9
1	chr2R	10159400	10189801	50F1-2	30401	0	0																	.	55F1-2
1	chr2R	10510000	10531801	51B11	21801	0	0.770653																	.	55F3
1	chr2R	10796200	10822401	51D6-7	26201	0	1																	TAD43	56A1-2
1	chr2R	11106400	11134801	51E10	28401	0	0																	TAD43	56B1-2
1	chr2R	11140600	11177401	51F1-2	36801	0.961088	0																	TAD44	56C1-2
1	chr2R	11179600	11195401	51F4	15801	0	0																	TAD44	56C4-7
1	chr2R	11709200	11735201	52C8	26001	1	0.799969																	.	56D1-2
1	chr2R	11757200	11808201	52D1-2	51001	0	0																	.	56D3
1	chr2R	11935800	11984601	52E1-2	48801	0	0																	TAD45	56E1-2
1	chr2R	12128600	12151601	53A1-2	23001	0	0																	TAD45	56E4-5
1	chr2R	12160000	12176401	53A4	16401	0	0																	TAD45	56F1-7
1	chr2R	12675600	12715601	53D8-9	40001	0	0																	.	56F13-14
1	chr2R	12845600	12888801	53E4-5	43201	0	0.564802																	TAD46	57A1-2
1	chr2R	12986600	13027801	53F11-12	41201	0.857528	0.553409																	.	57A4
1	chr2R	14180200	14228601	55C3	48401	0	1																	TAD47	57B2-3
1	chr2R	14246000	14297801	55C4-5	51801	0	0.656358																	TAD47	57B4
1	chr2R	14561200	14574801	55E8-9	13601	0	0																	TAD47	57B4-6
1	chr2R	14598800	14662201	55F1-2	63401	0.689847	0																	TAD47	57B5-6
1	chr2R	15069600	15114201	56C1-2	44601	0	1																	.	57B13-14
1	chr2R	15199400	15243801	56D1-2	44401	0.584199	0																	.	57C1-2
1	chr2R	15391000	15556001	56E1-2	165001	1	1																	TAD48	57D1-2
1	chr2R	16175000	16192801	56F13-14	17801	0	0																	TAD48	57D3-4
1	chr2R	16450400	16473801	57A4	23401	0	0																	TAD49	57D11-12
1	chr2R	16913400	16943401	57B13-14	30001	0	0																	TAD49	57E1-2
1	chr2R	16985000	17014801	57C1-2	29801	0	0																	.	57F1-2
1	chr2R	17090800	17139001	57D1-2	48201	0	1																	TAD50	58A1-4
1	chr2R	17139600	17169201	57D3-4	29601	0	0.689166																	TAD50	58B1-2
1	chr2R	17212200	17269601	57D11-12	57401	0.36515	0.864114																	.	58B6-7
1	chr2R	17410200	17491601	57F1-2	81401	0.860874	0																	.	58C1-2
1	chr2R	17968600	17990001	58B6-7	21401	0	0																	.	58C5-6
1	chr2R	18016000	18061601	58C1-2	45601	0	0																	TAD51	58D1-2
1	chr2R	18074000	18099601	58C5-6	25601	0	0																	.	58D4-5
1	chr2R	18314800	18370601	58E1-2	55801	0.956972	0.996416																	TAD52	58E1-2
1	chr2R	18496600	18522801	58F1-2	26201	0	0																	.	58F1-2
1	chr2R	18695400	18740801	59B1-2	45401	0.739675	0.541838																	TAD53	59A2-3
1	chr2R	18742600	18769601	59B4-5	27001	0	0																	TAD53	59B1-2
1	chr2R	18777000	18811601	59B6-7	34601	0	0																	.	59B4-5
1	chr2R	19503600	19539201	59F3	35601	1	0.741552																	.	59B6-7
1	chr2R	19706600	19730201	60A3	23601	0	0																	TAD54	59C1-4
1	chr2R	20085800	20152001	60C1-2	66201	0.864473	0																	TAD55	59D1-4
0	chr2R	2913600	2948601	42F1-2	35001	0	0																	TAD56	59E1-2
0	chr2R	5780000	5798001	46C1-2	18001	0	0																	TAD57	59F1-2
0	chr2R	5799000	5845001	46C4	46001	0	0																	TAD57	59F3
0	chr2R	5860800	5875801	46C11	15001	0	0																	TAD58	60A1-2
0	chr2R	5877600	5912401	46D1-2	34801	0	0																	.	60A3
0	chr2R	5940400	5953401	46D7	13001	0	0																	.	60C1-2
0	chr2R	7259200	7338601	47F8-14	79401	0.287143	0																	.	60C5-6
0	chr2R	10464800	10488201	51B4-5	23401	0	0.222213																	.	60C7-8
0	chr2R	11370339	11398601	52A4	28262	0.977319	0.518753																	TAD59	60D1-2
0	chr2R	11430800	11452401	52A10-11	21601	0	0																	TAD60	60D10-11
0	chr2R	11843200	11878001	52D9-10	34801	0	0																	.	60D13-14
0	chr2R	11916000	11934401	52D15	18401	0	0																	.	60E1-2
0	chr2R	12619400	12659201	53D6-7	39801	0.908671	0.6432																	.	60F1
0	chr2R	13381400	13401401	54C1-2	20001	0	0																	TAD61	60F2-3
0	chr2R	13522400	13552401	54D1-2	30001	0	0																	TAD61	60F5
0	chr2R	13983600	14012601	55B1	29001	0	0.39309
0	chr2R	14425400	14497201	55E1-2	71801	0.676049	0
0	chr2R	14665600	14683601	55F3	18001	0.932282	0
0	chr2R	15246400	15277201	56D3	30801	0.0772378	0
0	chr2R	19883201	19909001	60B1-2	25801	0	0
